# Supplementary material for: Burdock-Derived Composites Based on Biogenic Gold, Silver Chloride and Zinc Oxide Particles as Green Multifunctional Platforms for Biomedical Applications and Environmental Protection
Source: Materials (Basel). 2023 Jan 29;16(3):1153. doi: 10.3390/ma16031153 (PMC9919592; doi:10.3390/ma16031153)
Supplement: Supplementary file 1 [file materials-16-01153-s001.zip]

Archive with 1 entries (1 files):
- materials-2141730-supplementary.pdf
